# Supplementary material for: Phylogeny and diversification of genus Sanicula L. (Apiaceae): novel insights from plastid phylogenomic analyses
Source: BMC Plant Biol. 2024 Jan 24;24:70. doi: 10.1186/s12870-024-04750-0 (PMC10807117; doi:10.1186/s12870-024-04750-0)
Supplement: Supplementary file 3 — Additional file 3: Table S3. Repeat sequence and simple sequence repeats in seventeen Sanicula plastomes. [file 12870_2024_4750_MOESM3_ESM.xlsx]

## Sheet: Repeat sequence
Table S3 Repeat sequence and simple sequence repeats in seventeen Sanicula plastomes.
Taxa	0	Length of the 1st repeat	Starting site of the 1st repeat	Length of the 2nd repeat	Starting site of the 2nd repeat	Mismatch
S. astrantiifolia	F	50	92819	50	92834	-2
	P	50	92819	50	149004	-2
	P	50	92834	50	149019	-2
	F	50	149004	50	149019	-2
	F	40	32784	40	32824	0
	F	42	99914	42	122448	-1
	P	42	122448	42	141932	-1
	F	39	44937	39	122450	-1
	F	34	99922	34	122456	0
	P	34	122456	34	141932	0
	F	39	44937	39	99916	-2
	P	39	44937	39	141933	-2
	F	34	108894	34	108926	-1
	P	34	108894	34	132928	-1
	P	34	108926	34	132960	-1
	F	34	132928	34	132960	-1
	P	30	8965	30	46650	0
	P	36	30892	36	30892	-2
	F	33	46885	33	46914	-1
	F	33	92821	33	92851	-1
	P	33	92821	33	149004	-1
	F	33	92836	33	92851	-1
	P	33	92836	33	149004	-1
	P	33	92851	33	149019	-1
	P	33	92851	33	149034	-1
	F	33	149004	33	149034	-1
	F	31	149023	31	149038	-1
	F	30	91531	30	91546	-1
	P	30	91531	30	150312	-1
	P	30	91546	30	150327	-1
	F	30	109648	30	109663	-1
	P	30	109648	30	132195	-1
	P	30	109663	30	132210	-1
	F	30	132193	30	132208	-1
	F	30	150312	30	150327	-1
	F	35	44940	35	96847	-3
	P	35	44940	35	145006	-3
	F	30	8962	30	36665	-2
	P	30	63560	30	63560	-2
	P	30	69026	30	69069	-2
	F	31	47741	31	78251	-3
	P	31	109242	31	109242	-3
	F	31	109242	31	132615	-3
	P	31	132615	31	132615	-3
	P	30	147	30	36527	-3
	F	30	36539	30	44234	-3
	P	30	36668	30	46650	-3
	F	30	39882	30	42106	-3
S. chinensis	P	52	78110	52	78110	-2
	F	50	92354	50	92369	-2
	P	50	92354	50	148653	-2
	P	50	92369	50	148668	-2
	F	50	148653	50	148668	-2
	P	45	75615	45	75615	-1
	F	42	99449	42	122051	-1
	P	42	122051	42	141581	-1
	F	37	49807	37	49844	0
	F	39	44843	39	122053	-1
	F	34	99457	34	122059	0
	P	34	122059	34	141581	0
	F	39	44843	39	99451	-2
	P	39	44843	39	141582	-2
	F	34	108522	34	108554	-1
	P	34	108522	34	132484	-1
	P	34	108554	34	132516	-1
	F	34	132484	34	132516	-1
	P	30	8946	30	46553	0
	P	36	30834	36	30834	-2
	F	33	92356	33	92386	-1
	P	33	92356	33	148653	-1
	F	33	92371	33	92386	-1
	P	33	92371	33	148653	-1
	P	33	92386	33	148668	-1
	P	33	92386	33	148683	-1
	F	33	148653	33	148683	-1
	F	31	148672	31	148687	-1
	R	33	28521	33	28521	-2
	F	30	15435	30	15448	-1
	F	30	91066	30	91081	-1
	P	30	91066	30	149961	-1
	P	30	91081	30	149976	-1
	F	30	149961	30	149976	-1
	F	35	21663	35	21712	-3
	F	35	44846	35	96382	-3
	P	35	44846	35	144655	-3
	F	30	8943	30	36568	-2
	F	31	21674	31	21723	-3
	F	31	47610	31	77778	-3
	P	31	108870	31	108870	-3
	F	31	108870	31	132171	-3
	P	31	132171	31	132171	-3
	P	30	36571	30	46553	-3
	F	30	39776	30	42000	-3
	P	30	44844	30	76970	-3
	P	30	68534	30	68577	-3
S. caerulescens	F	82	37706	82	37786	0
	F	50	92852	50	92867	-2
	P	50	92852	50	149025	-2
	P	50	92867	50	149040	-2
	F	50	149025	50	149040	-2
	F	40	32746	40	32786	0
	F	42	99947	42	122457	-1
	P	42	122457	42	141953	-1
	P	45	76118	45	76118	-3
	F	39	44976	39	122459	-1
	F	34	99955	34	122465	0
	P	34	122465	34	141953	0
	F	39	44976	39	99949	-2
	P	39	44976	39	141954	-2
	F	34	108925	34	108957	-1
	P	34	108925	34	132951	-1
	P	34	108957	34	132983	-1
	F	34	132951	34	132983	-1
	P	30	8969	30	46728	0
	P	36	30850	36	30850	-2
	F	33	92854	33	92884	-1
	P	33	92854	33	149025	-1
	F	33	92869	33	92884	-1
	P	33	92869	33	149025	-1
	P	33	92884	33	149040	-1
	P	33	92884	33	149055	-1
	F	33	149025	33	149055	-1
	F	31	149044	31	149059	-1
	F	30	91564	30	91579	-1
	P	30	91564	30	150333	-1
	P	30	91579	30	150348	-1
	F	30	150333	30	150348	-1
	F	35	44979	35	96880	-3
	P	35	44979	35	145027	-3
	F	30	8966	30	36624	-2
	F	31	47790	31	78263	-3
	P	31	78595	31	78616	-3
	P	31	109273	31	109273	-3
	F	31	109273	31	132638	-3
	P	31	132638	31	132638	-3
	F	30	21646	30	21695	-3
	F	30	36498	30	44273	-3
	P	30	36627	30	46728	-3
	F	30	39921	30	42145	-3
	P	30	44977	30	77455	-3
	F	30	129051	30	129078	-3
S. elongata	F	50	92730	50	92745	-2
	P	50	92730	50	148890	-2
	P	50	92745	50	148905	-2
	F	50	148890	50	148905	-2
	F	42	99825	42	122342	-1
	P	42	122342	42	141818	-1
	P	36	30914	36	30914	0
	P	45	75990	45	75990	-3
	F	39	44857	39	122344	-1
	F	34	99833	34	122350	0
	P	34	122350	34	141818	0
	R	39	28562	39	28562	-2
	F	39	44857	39	99827	-2
	P	39	44857	39	141819	-2
	F	37	28582	37	28602	-2
	F	34	108803	34	108835	-1
	P	34	108803	34	132816	-1
	P	34	108835	34	132848	-1
	F	34	132816	34	132848	-1
	P	30	8959	30	46585	0
	F	33	92732	33	92762	-1
	P	33	92732	33	148890	-1
	F	33	92747	33	92762	-1
	P	33	92747	33	148890	-1
	P	33	92762	33	148905	-1
	P	33	92762	33	148920	-1
	F	33	148890	33	148920	-1
	F	31	148909	31	148924	-1
	F	30	91442	30	91457	-1
	P	30	91442	30	150198	-1
	P	30	91457	30	150213	-1
	F	30	150198	30	150213	-1
	F	35	44860	35	96758	-3
	P	35	44860	35	144892	-3
	F	30	8956	30	36592	-2
	F	31	47647	31	78135	-3
	P	31	78467	31	78488	-3
	P	31	109151	31	109151	-3
	F	31	109151	31	132503	-3
	P	31	132503	31	132503	-3
	F	30	21693	30	21742	-3
	P	30	36595	30	46585	-3
	F	30	39809	30	42033	-3
	P	30	44858	30	77327	-3
S. giraldii	P	52	78335	52	78335	-2
	F	50	92535	50	92550	-2
	P	50	92535	50	148866	-2
	P	50	92550	50	148881	-2
	F	50	148866	50	148881	-2
	F	42	99630	42	122222	-1
	P	42	122222	42	141794	-1
	P	45	75856	45	75856	-3
	F	39	44752	39	122224	-1
	F	34	99638	34	122230	0
	P	34	122230	34	141794	0
	F	39	44752	39	99632	-2
	P	39	44752	39	141795	-2
	F	32	47968	32	48000	0
	F	34	108703	34	108735	-1
	P	34	108703	34	132697	-1
	P	34	108735	34	132729	-1
	F	34	132697	34	132729	-1
	P	30	8956	30	46467	0
	P	36	30816	36	30816	-2
	F	33	92537	33	92567	-1
	P	33	92537	33	148866	-1
	F	33	92552	33	92567	-1
	P	33	92552	33	148866	-1
	P	33	92567	33	148881	-1
	P	33	92567	33	148896	-1
	F	33	148866	33	148896	-1
	F	31	148885	31	148900	-1
	F	30	91247	30	91262	-1
	P	30	91247	30	150174	-1
	P	30	91262	30	150189	-1
	F	30	150174	30	150189	-1
	F	35	44755	35	96563	-3
	P	35	44755	35	144868	-3
	F	30	8953	30	36497	-2
	F	31	47528	31	78003	-3
	P	31	47980	31	48003	-3
	P	31	109051	31	109051	-3
	F	31	109051	31	132384	-3
	P	31	132384	31	132384	-3
	P	30	36500	30	46467	-3
	F	30	39705	30	41929	-3
	P	30	44753	30	77188	-3
S. hacquetioides	P	52	78219	52	78219	-2
	F	50	92447	50	92462	-2
	P	50	92447	50	148753	-2
	P	50	92462	50	148768	-2
	F	50	148753	50	148768	-2
	F	42	99543	42	122117	-1
	P	42	122117	42	141680	-1
	P	45	75747	45	75747	-3
	F	39	44806	39	122119	-1
	F	34	99551	34	122125	0
	P	34	122125	34	141680	0
	F	39	44806	39	99545	-2
	P	39	44806	39	141681	-2
	F	31	75348	31	75378	0
	F	34	108608	34	108640	-1
	P	34	108608	34	132591	-1
	P	34	108640	34	132623	-1
	F	34	132591	34	132623	-1
	P	30	8937	30	46522	0
	P	36	30822	36	30822	-2
	F	33	92449	33	92479	-1
	P	33	92449	33	148753	-1
	F	33	92464	33	92479	-1
	P	33	92464	33	148753	-1
	P	33	92479	33	148768	-1
	P	33	92479	33	148783	-1
	F	33	148753	33	148783	-1
	F	31	148772	31	148787	-1
	F	30	91159	30	91174	-1
	P	30	91159	30	150061	-1
	P	30	91174	30	150076	-1
	F	30	150061	30	150076	-1
	F	35	44809	35	96476	-3
	P	35	44809	35	144754	-3
	F	30	8934	30	36540	-2
	F	31	47592	31	77887	-3
	P	31	108956	31	108956	-3
	F	31	108956	31	132278	-3
	P	31	132278	31	132278	-3
	F	30	36414	30	44103	-3
	P	30	36543	30	46522	-3
	F	30	39759	30	41983	-3
	P	30	44807	30	77079	-3
S. lamelligera	F	50	92876	50	92891	-2
	P	50	92876	50	149103	-2
	P	50	92891	50	149118	-2
	F	50	149103	50	149118	-2
	F	40	32842	40	32882	0
	F	42	99989	42	122529	-1
	P	42	122529	42	142013	-1
	F	45	92931	45	92949	-2
	P	45	92931	45	149050	-2
	P	45	92949	45	149068	-2
	F	45	149050	45	149068	-2
	P	45	76154	45	76154	-3
	F	39	44979	39	122531	-1
	F	34	99997	34	122537	0
	P	34	122537	34	142013	0
	F	39	44979	39	99991	-2
	P	39	44979	39	142014	-2
	F	32	47854	32	47869	0
	R	31	10604	31	10604	0
	R	37	10600	37	10600	-2
	F	34	108969	34	109001	-1
	P	34	108969	34	133009	-1
	P	34	109001	34	133041	-1
	F	34	133009	34	133041	-1
	P	30	8960	30	46708	0
	P	36	30947	36	30947	-2
	F	33	92878	33	92908	-1
	P	33	92878	33	149103	-1
	F	33	92893	33	92908	-1
	P	33	92893	33	149103	-1
	P	33	92908	33	149118	-1
	P	33	92908	33	149133	-1
	F	33	149103	33	149133	-1
	C	31	10605	31	10606	-1
	F	31	149122	31	149137	-1
	F	30	10602	30	10604	-1
	P	30	10604	30	10606	-1
	F	30	91588	30	91603	-1
	P	30	91588	30	150411	-1
	P	30	91603	30	150426	-1
	F	30	150411	30	150426	-1
	F	35	44982	35	96922	-3
	P	35	44982	35	145087	-3
	P	32	10601	32	10605	-2
	F	30	8957	30	36706	-2
	C	30	10601	30	10604	-2
	P	30	69078	30	69121	-2
	F	32	142	32	10603	-3
	R	32	143	32	10603	-3
S. orthacantha	F	50	92845	50	92860	-2
	P	50	92845	50	149005	-2
	P	50	92860	50	149020	-2
	F	50	149005	50	149020	-2
	F	40	32835	40	32875	0
	F	42	99940	42	122456	-1
	P	42	122456	42	141933	-1
	P	45	76147	45	76147	-3
	F	39	44975	39	122458	-1
	F	34	99948	34	122464	0
	P	34	122464	34	141933	0
	R	39	28584	39	28584	-2
	F	39	44975	39	99942	-2
	P	39	44975	39	141934	-2
	F	32	47868	32	47883	0
	F	34	108919	34	108951	-1
	P	34	108919	34	132930	-1
	P	34	108951	34	132962	-1
	F	34	132930	34	132962	-1
	P	30	8965	30	46723	0
	P	36	30943	36	30943	-2
	F	33	92847	33	92877	-1
	P	33	92847	33	149005	-1
	F	33	92862	33	92877	-1
	P	33	92862	33	149005	-1
	P	33	92877	33	149020	-1
	P	33	92877	33	149035	-1
	F	33	149005	33	149035	-1
	F	31	149024	31	149039	-1
	F	30	91557	30	91572	-1
	P	30	91557	30	150313	-1
	P	30	91572	30	150328	-1
	F	30	150313	30	150328	-1
	F	35	44978	35	96873	-3
	P	35	44978	35	145007	-3
	F	30	8962	30	36700	-2
	P	30	69054	30	69097	-2
	F	31	47784	31	78292	-3
	P	31	78624	31	78645	-3
	P	31	109267	31	109267	-3
	F	31	109267	31	132617	-3
	P	31	132617	31	132617	-3
	F	30	21716	30	21765	-3
	P	30	36703	30	46723	-3
	F	30	39917	30	42141	-3
	P	30	44976	30	77484	-3
S. orthacantha var. stolonifera	F	50	92497	50	92512	-2
	P	50	92497	50	148652	-2
	P	50	92512	50	148667	-2
	F	50	148652	50	148667	-2
	F	42	99592	42	122103	-1
	P	42	122103	42	141580	-1
	P	45	75766	45	75766	-3
	F	39	44621	39	122105	-1
	F	34	99600	34	122111	0
	P	34	122111	34	141580	0
	R	39	28323	39	28323	-2
	F	39	44621	39	99594	-2
	P	39	44621	39	141581	-2
	F	34	108571	34	108603	-1
	P	34	108571	34	132577	-1
	P	34	108603	34	132609	-1
	F	34	132577	34	132609	-1
	P	30	8728	30	46350	0
	P	36	30663	36	30663	-2
	F	33	92499	33	92529	-1
	P	33	92499	33	148652	-1
	F	33	92514	33	92529	-1
	P	33	92514	33	148652	-1
	P	33	92529	33	148667	-1
	P	33	92529	33	148682	-1
	F	33	148652	33	148682	-1
	F	31	148671	31	148686	-1
	F	30	91209	30	91224	-1
	P	30	91209	30	149960	-1
	P	30	91224	30	149975	-1
	F	30	149960	30	149975	-1
	F	35	44624	35	96525	-3
	P	35	44624	35	144654	-3
	F	30	8725	30	36349	-2
	P	30	68685	30	68728	-2
	F	31	47412	31	77911	-3
	P	31	78243	31	78264	-3
	P	31	108919	31	108919	-3
	F	31	108919	31	132264	-3
	P	31	132264	31	132264	-3
	F	30	21454	30	21503	-3
	F	30	36269	30	43918	-3
	P	30	36352	30	46350	-3
	F	30	39566	30	41790	-3
	P	30	44622	30	77103	-3
S. oviformis	F	50	92749	50	92764	-2
	P	50	92749	50	148902	-2
	P	50	92764	50	148917	-2
	F	50	148902	50	148917	-2
	F	40	32746	40	32786	0
	F	42	99844	42	122354	-1
	P	42	122354	42	141830	-1
	P	45	76015	45	76015	-3
	F	39	44896	39	122356	-1
	F	34	99852	34	122362	0
	P	34	122362	34	141830	0
	R	39	28516	39	28516	-2
	F	39	44896	39	99846	-2
	P	39	44896	39	141831	-2
	F	34	108822	34	108854	-1
	P	34	108822	34	132828	-1
	P	34	108854	34	132860	-1
	F	34	132828	34	132860	-1
	P	30	8969	30	46625	0
	P	36	30850	36	30850	-2
	F	33	92751	33	92781	-1
	P	33	92751	33	148902	-1
	F	33	92766	33	92781	-1
	P	33	92766	33	148902	-1
	P	33	92781	33	148917	-1
	P	33	92781	33	148932	-1
	F	33	148902	33	148932	-1
	F	31	148921	31	148936	-1
	F	35	44899	35	96777	-3
	P	35	44899	35	144904	-3
	F	30	8966	30	36624	-2
	F	30	91461	30	91476	-2
	P	30	91461	30	150210	-2
	P	30	91476	30	150225	-2
	F	30	150210	30	150225	-2
	F	31	47687	31	78160	-3
	P	31	78492	31	78513	-3
	P	31	109170	31	109170	-3
	F	31	109170	31	132515	-3
	P	31	132515	31	132515	-3
	F	30	21646	30	21695	-3
	F	30	36498	30	44193	-3
	P	30	36627	30	46625	-3
	F	30	39841	30	42065	-3
	P	30	44897	30	77352	-3
	F	30	128928	30	128955	-3
S. pengshuiensis	F	129	15314	129	15357	0
	F	86	15314	86	15400	0
	F	50	92883	50	92898	-2
	P	50	92883	50	149006	-2
	P	50	92898	50	149021	-2
	F	50	149006	50	149021	-2
	F	43	15314	43	15443	0
	F	42	32935	42	32982	0
	F	42	99978	42	122475	-1
	P	42	122475	42	141934	-1
	P	36	31043	36	31043	0
	F	39	45046	39	122477	-1
	F	34	99986	34	122483	0
	P	34	122483	34	141934	0
	R	39	28703	39	28703	-2
	F	39	45046	39	99980	-2
	P	39	45046	39	141935	-2
	F	34	108939	34	108971	-1
	P	34	108939	34	132949	-1
	P	34	108971	34	132981	-1
	F	34	132949	34	132981	-1
	P	30	8955	30	46774	0
	F	33	92885	33	92915	-1
	P	33	92885	33	149006	-1
	F	33	92900	33	92915	-1
	P	33	92900	33	149006	-1
	P	33	92915	33	149021	-1
	P	33	92915	33	149036	-1
	F	33	149006	33	149036	-1
	F	31	149025	31	149040	-1
	F	30	91595	30	91610	-1
	P	30	91595	30	150314	-1
	P	30	91610	30	150329	-1
	F	30	150314	30	150329	-1
	F	35	45049	35	96911	-3
	P	35	45049	35	145008	-3
	F	30	8952	30	36771	-2
	F	30	47905	30	47920	-2
	F	31	47836	31	78265	-3
	P	31	78597	31	78618	-3
	P	31	109287	31	109287	-3
	F	31	109287	31	132636	-3
	P	31	132636	31	132636	-3
	F	30	21837	30	21886	-3
	P	30	36774	30	46774	-3
	F	30	39988	30	42212	-3
	P	30	45047	30	77457	-3
S. rubriflora	P	52	78426	52	78426	-2
	F	50	92660	50	92675	-2
	P	50	92660	50	148914	-2
	P	50	92675	50	148929	-2
	F	50	148914	50	148929	-2
	F	42	99755	42	122327	-1
	P	42	122327	42	141842	-1
	P	45	75949	45	75949	-3
	F	39	44943	39	122329	-1
	F	34	99763	34	122335	0
	P	34	122335	34	141842	0
	F	39	44943	39	99757	-2
	P	39	44943	39	141843	-2
	R	38	63371	38	63371	-2
	P	30	9004	30	46692	0
	P	36	30944	36	30944	-2
	F	33	92662	33	92692	-1
	P	33	92662	33	148914	-1
	F	33	92677	33	92692	-1
	P	33	92677	33	148914	-1
	P	33	92692	33	148929	-1
	P	33	92692	33	148944	-1
	F	33	148914	33	148944	-1
	F	31	148933	31	148948	-1
	R	33	6483	33	6483	-2
	R	33	28598	33	28598	-2
	F	30	91372	30	91387	-1
	P	30	91372	30	150222	-1
	P	30	91387	30	150237	-1
	F	30	150222	30	150237	-1
	F	35	21734	35	21783	-3
	F	35	44946	35	96688	-3
	P	35	44946	35	144916	-3
	F	30	9001	30	36664	-2
	P	30	68868	30	68911	-2
	F	31	21745	31	21794	-3
	F	31	47753	31	78094	-3
	P	31	109152	31	109152	-3
	F	31	109152	31	132456	-3
	P	31	132456	31	132456	-3
	F	30	10596	30	65058	-3
	P	30	36667	30	46692	-3
	F	30	39876	30	42100	-3
	P	30	44944	30	77286	-3
S. rugulosa	P	52	78229	52	78229	-2
	F	50	92457	50	92472	-2
	P	50	92457	50	148785	-2
	P	50	92472	50	148800	-2
	F	50	148785	50	148800	-2
	F	42	99562	42	122140	-1
	P	42	122140	42	141703	-1
	P	36	30822	36	30822	0
	P	45	75757	45	75757	-3
	F	39	44802	39	122142	-1
	F	34	99570	34	122148	0
	P	34	122148	34	141703	0
	F	39	44802	39	99564	-2
	P	39	44802	39	141704	-2
	F	31	75358	31	75388	0
	F	34	108627	34	108659	-1
	P	34	108627	34	132614	-1
	P	34	108659	34	132646	-1
	F	34	132614	34	132646	-1
	P	30	8933	30	46518	0
	F	33	92459	33	92489	-1
	P	33	92459	33	148785	-1
	F	33	92474	33	92489	-1
	P	33	92474	33	148785	-1
	P	33	92489	33	148800	-1
	P	33	92489	33	148815	-1
	F	33	148785	33	148815	-1
	F	31	148804	31	148819	-1
	F	30	91169	30	91184	-1
	P	30	91169	30	150093	-1
	P	30	91184	30	150108	-1
	F	30	150093	30	150108	-1
	F	35	44805	35	96495	-3
	P	35	44805	35	144777	-3
	F	30	8930	30	36540	-2
	F	31	47588	31	77897	-3
	P	31	108975	31	108975	-3
	F	31	108975	31	132301	-3
	P	31	132301	31	132301	-3
	P	30	36543	30	46518	-3
	F	30	39759	30	41983	-3
	P	30	44803	30	77089	-3
S. serrata	F	83	92720	83	92735	-3
	P	83	92720	83	148827	-3
	P	83	92735	83	148842	-3
	F	83	148827	83	148842	-3
	F	65	92738	65	92753	-2
	P	65	92738	65	148827	-2
	P	65	92753	65	148842	-2
	F	64	148846	64	148861	-2
	F	65	92723	65	92753	-3
	P	65	92723	65	148827	-3
	P	65	92753	65	148857	-3
	F	65	148827	65	148857	-3
	F	49	148861	49	148876	-1
	F	44	48026	44	48069	0
	F	50	92723	50	92768	-2
	P	50	92723	50	148827	-2
	P	50	92768	50	148872	-2
	F	50	148827	50	148872	-2
	F	46	92738	46	92768	-1
	P	46	92738	46	148831	-1
	P	46	92768	46	148861	-1
	F	42	99848	42	122316	-1
	P	42	122316	42	141755	-1
	P	45	76052	45	76052	-3
	F	39	28497	39	28536	-1
	F	39	44909	39	122318	-1
	F	34	99856	34	122324	0
	P	34	122324	34	141755	0
	F	33	92740	33	92785	0
	P	33	92740	33	148827	0
	P	33	92785	33	148872	0
	F	39	44909	39	99850	-2
	P	39	44909	39	141756	-2
	F	34	108805	34	108837	-1
	P	34	108805	34	132774	-1
	P	34	108837	34	132806	-1
	F	34	132774	34	132806	-1
	P	30	8949	30	46641	0
	P	36	30904	36	30904	-2
	P	36	120966	36	120966	-2
	F	33	92725	33	92785	-1
	P	33	92725	33	148827	-1
	F	33	92755	33	92785	-1
	P	33	92755	33	148827	-1
	F	33	92770	33	92785	-1
	P	33	92770	33	148827	-1
	P	33	92785	33	148842	-1
	P	33	92785	33	148857	-1
	P	33	92785	33	148887	-1
S. tienmuensis	F	59	92754	59	92784	0
	P	59	92754	59	148949	0
	P	59	92784	59	148979	0
	F	59	148949	59	148979	0
	F	63	92769	63	92784	-3
	P	63	92769	63	148945	-3
	P	63	92784	63	148960	-3
	F	63	148945	63	148960	-3
	F	61	92752	61	92767	-3
	P	61	92752	61	148964	-3
	P	61	92767	61	148979	-3
	F	61	148964	61	148979	-3
	F	50	92752	50	92797	-2
	P	50	92752	50	148945	-2
	P	50	92797	50	148990	-2
	F	50	148945	50	148990	-2
	F	48	92784	48	92799	-2
	P	48	92784	48	148945	-2
	P	48	92799	48	148960	-2
	F	40	32783	40	32823	0
	F	46	148979	46	148994	-2
	F	42	99877	42	122395	-1
	P	42	122395	42	141873	-1
	F	39	44928	39	122397	-1
	F	34	99885	34	122403	0
	P	34	122403	34	141873	0
	F	39	44928	39	99879	-2
	P	39	44928	39	141874	-2
	F	34	108856	34	108888	-1
	P	34	108856	34	132870	-1
	P	34	108888	34	132902	-1
	F	34	132870	34	132902	-1
	P	30	8981	30	46648	0
	P	36	30891	36	30891	-2
	F	33	92754	33	92814	-1
	P	33	92754	33	148945	-1
	F	33	92769	33	92814	-1
	P	33	92769	33	148945	-1
	F	33	92799	33	92814	-1
	P	33	92799	33	148945	-1
	P	33	92814	33	148960	-1
	P	33	92814	33	148990	-1
	P	33	92814	33	149005	-1
	F	33	148945	33	149005	-1
	F	31	148964	31	149009	-1
	F	31	148994	31	149009	-1
	F	35	44931	35	96810	-3
	P	35	44931	35	144947	-3
	F	30	8978	30	36664	-2
S. odorata	P	52	77544	52	77544	-2
	F	50	91596	50	91611	-2
	P	50	91596	50	147913	-2
	P	50	91611	50	147928	-2
	F	50	147913	50	147928	-2
	F	42	98691	42	121287	-1
	P	42	121287	42	140841	-1
	P	45	75067	45	75067	-3
	F	39	44455	39	121289	-1
	F	34	98699	34	121295	0
	P	34	121295	34	140841	0
	F	39	44455	39	98693	-2
	P	39	44455	39	140842	-2
	F	34	107763	34	107795	-1
	P	34	107763	34	131745	-1
	P	34	107795	34	131777	-1
	F	34	131745	34	131777	-1
	P	30	8932	30	46171	0
	P	36	30452	36	30452	-2
	F	33	91598	33	91628	-1
	P	33	91598	33	147913	-1
	F	33	91613	33	91628	-1
	P	33	91613	33	147913	-1
	P	33	91628	33	147928	-1
	P	33	91628	33	147943	-1
	F	33	147913	33	147943	-1
	F	38	87286	38	87332	-3
	P	38	87332	38	152250	-3
	F	37	87276	37	87296	-3
	P	37	87276	37	152241	-3
	P	37	87296	37	152261	-3
	F	37	152241	37	152261	-3
	P	34	31962	34	31962	-2
	F	31	87276	31	87342	-1
	P	31	87342	31	152267	-1
	F	31	147932	31	147947	-1
	F	30	90308	30	90323	-1
	P	30	90308	30	149221	-1
	P	30	90323	30	149236	-1
	F	30	149221	30	149236	-1
	F	35	44458	35	95624	-3
	P	35	44458	35	143915	-3
	C	32	64219	32	64220	-2
	F	31	43752	31	45652	-2
	P	31	87276	31	152201	-2
	F	31	152201	31	152267	-2
	F	30	8929	30	36166	-2
	P	30	67993	30	68036	-2
S. flavovirens	P	52	78138	52	78138	-2
	F	50	92360	50	92375	-2
	P	50	92360	50	148592	-2
	P	50	92375	50	148607	-2
	F	50	148592	50	148607	-2
	F	42	99434	42	122023	-1
	P	42	122023	42	141541	-1
	P	45	75629	45	75629	-3
	F	39	44505	39	122025	-1
	F	34	99442	34	122031	0
	P	34	122031	34	141541	0
	F	39	44505	39	99436	-2
	P	39	44505	39	141542	-2
	F	34	108507	34	108539	-1
	P	34	108507	34	132444	-1
	P	34	108539	34	132476	-1
	F	34	132444	34	132476	-1
	P	30	8940	30	46228	0
	P	36	30848	36	30848	-2
	F	33	92362	33	92392	-1
	P	33	92362	33	148592	-1
	F	33	92377	33	92392	-1
	P	33	92377	33	148592	-1
	P	33	92392	33	148607	-1
	P	33	92392	33	148622	-1
	F	33	148592	33	148622	-1
	F	31	148611	31	148626	-1
	R	33	28506	33	28506	-2
	F	30	91072	30	91087	-1
	P	30	91072	30	149900	-1
	P	30	91087	30	149915	-1
	F	30	149900	30	149915	-1
	F	35	21652	35	21701	-3
	F	35	44508	35	96367	-3
	P	35	44508	35	144615	-3
	F	30	8937	30	36218	-2
	F	31	47289	31	77806	-3
	P	31	108855	31	108855	-3
	F	31	108855	31	132131	-3
	P	31	132131	31	132131	-3
	P	30	140	30	120682	-3
	F	30	21663	30	21712	-3
	P	30	36221	30	46228	-3
	F	30	39435	30	41659	-3
	P	30	44506	30	76998	-3
	P	30	68555	30	68598	-3

## Sheet: Simple Sequence Repeats
Table S3 Repeat sequence and simple sequence repeats in seventeen Sanicula plastomes.
	S. astrantiifolia	S. chinensis	S. caerulescens	S. elongata	S. giraldii	S. hacquetioides	S. lamelligera	S. orthacantha	S. orthacantha var. stolonifera	S. oviformis	S. pengshuiensis	S. rubriflora	S. rugulosa	S. serrata	S. tienmuensis	S. odorata	S. flavovirens
A/T	26	26	26	26	25	26	25	26	26	26	26	25	24	24	26	32	28
C/G	2	1	1	1	1	1	3			1		1	1	1		1	2
AT/AT	22	20	22	23	22	20	22	22	22	22	22	22	19	22	23	21	19
AC/GT
AG/CT
AAG/CTT	1	1	1	1	1	1	1	1	1	1	1	1	1	1	1	1	1
AAT/ATT	1	1	1	1	2	1	1	1	1	1	1	1	1	2	2	2	1
AAAC/GTTT			1	1	1	1	1	1	1	1	1	2	1		1
AAAG/CTTT	1					2
AAAT/ATTT	1	1	1	1	2		1	1	1	1	1	1	1	2	1	3	2
AAGC/CTTG
AAGG/CCTT
AATC/ATTG	1	1	1	1	1	1	1	1	1	1	1		1	1	1	1	1
AATT/AATT												1
ACCT/AGGT	2	1	2	2	2	2	2	2	2	2	2	1	1	2	2	2	2
AGAT/ATCT	1	1	1	1	2	2	1	1	1	1	1	1	2	3	1	1	1
AAAAT/ATTTT																	1
ACTAT/AGTAT																	1
AAATC/ATTTG
ACTAG/AGTCT
AATATT/AATATT
AATTAG/AATTCT
ACATAT/ATATGT						1							1	1
AGATAT/ATATCT
