# Supplementary material for: Phylogeny and diversification of genus Sanicula L. (Apiaceae): novel insights from plastid phylogenomic analyses
Source: BMC Plant Biol. 2024 Jan 24;24:70. doi: 10.1186/s12870-024-04750-0 (PMC10807117; doi:10.1186/s12870-024-04750-0)
Supplement: Supplementary file 4 — Additional file 4: Table S4. Nucleotide diversity (Pi) of coding and non-coding regions. [file 12870_2024_4750_MOESM4_ESM.xlsx]

## Sheet: Mutation Hotspots
Table S4 Nucleotide diversity (Pi) of coding and non-coding regions.
CDS	Nucleotide diversity (Pi)	Region	intron	Nucleotide diversity (Pi)	Region	intergenic regions	Nucleotide diversity (Pi)	Region
accD	0.00424	LSC	ndhB intron	0.00032	IR	ycf4-cemA	0.01956	LSC
atpA	0.00056	LSC	rps12 intron	0	IR	ycf3-trnS	0.00915	LSC
atpB	0.00245	LSC	trnA intron	0.00078	IR	ycf2-trnL	0.00344	IR
atpE	0.00117	LSC	ndhA intron	0.00628	SSC	rps7-trnV	0.00068	IR
atpF	0.00411	LSC	trnI intron	0	IR	trnT-trnL	0.00652	LSC
atpH	0.0009	LSC	rpl2 intron	0.00034	IR	trnT-psbD	0.00571	LSC
atpI	0.00267	LSC	rpl16 intron	0.00802	LSC	trnS-psbZ	0.00316	LSC
cemA	0.00571	LSC	petB intron	0.00398	LSC	trnS-rps4	0.00351	LSC
ndhG	0.0026	SSC	clpP intron1	0.00626	LSC	trnS-trnG	0.01411	LSC
ndhJ	0.00074	LSC	clpP intron2	0.00482	LSC	trnQ-psbK	0.00453	LSC
psaC	0.00048	SSC	trnV intron	0.00536	LSC	trnP-psaJ	0.00959	LSC
psbE	0.00047	LSC	trnL intron	0.00223	LSC	trnN-ycf1	0.00041	IR
psbH	0.00221	LSC	ycf3 intron1	0.00221	LSC	trnL-trnF	0.00685	LSC
rps12	0.00032	LSC	ycf3 intron2	0.00364	LSC	trnH-psbA	0.03175	LSC
ycf3	0.00153	LSC	rpoC1 intron	0.00499	LSC	trnF-ndhJ	0.01273	LSC
ycf4	0.00236	LSC	atpF intron	0.00515	LSC	trnE-trnT	0.03031	LSC
ycf2	0.00117	IR	trnG intron	0.00555	LSC	trnC-petN	0.00588	LSC
rps19	0.00042	LSC-IRa	rps16 intron	0.00447	LSC	rrn4.5-rrn5	0	IR
rsp18	0.00173	LSC	trnK intron	0.00508	LSC	rps18-rpl20	0.00619	LSC
rps16	0.00099	LSC				rps16-trnQ	0.00596	LSC
rps14	0.00359	LSC				rps15-ycf1	0.01401	SSC
rps11	0.00141	LSC				rps8-rpl14	0.00373	LSC
rps8	0.00264	LSC				ndhB-rps7	0.00197	IR
rps7	0	IR				rps4-trnT	0.0099	LSC
rps4	0.00116	LSC				rps2-rpoC2	0.00936	LSC
rps3	0.0019	LSC				rpoB-trnC	0.01028	LSC
rps2	0.00271	LSC				rpl32-trnL	0.00765	SSC
rpoC2	0.00275	LSC				rpl20-rps12	0.00372	LSC
rpoC1	0.0015	LSC				rbcL-accD	0.02345	LSC
ropB	0.00166	LSC				psbZ-trnG	0.00921	LSC
ropA	0.00348	LSC				psbM-trnD	0.00643	LSC
rpl33	0.00117	LSC				psbK-psbI	0.00927	LSC
rpl23	0.00151	IR				psbE-petL	0.00854	LSC
rpl22	0.00592	LSC				psbC-trnS	0.00448	LSC
rpl20	0.00369	LSC				psbB-psbT	0.00591	LSC
rpl16	0.0015	LSC				psbA-trnK	0.00557	LSC
rpl14	0.00195	LSC				psaJ-rpl33	0.01028	LSC
rpl2	0	IR				psaI-ycf4	0.00604	LSC
rbcL	0.00413	LSC				psaA-ycf3	0.00498	LSC
psbD	0.00076	LSC				petN-psbM	0.01085	LSC
psbC	0.00122	LSC				petA-psbJ	0.00655	LSC
psbB	0.00015	LSC				ndhG-ndhI	0.01033	SSC
psbA	0.00129	LSC				ndhF-rpl32	0.00756	SSC
psaB	0.00127	LSC				ndhE-ndhG	0.00788	SSC
psaA	0.00123	LSC				ndhC-trnV	0.00846	LSC
petD	0.00154	LSC				trnL-ndhB	0.0002	IR
petB	0.00198	LSC				matK-rps16	0.00593	LSC
petA	0.00374	LSC				clpP-psbB	0.00433	LSC
ndhK	0.00347	LSC				cemA-petA	0.01385	LSC
ndhC	0.00093	LSC				ccsA-ndhD	0.0126	SSC
matK	0.0051	LSC				atpH-atpI	0.0067	LSC
infA	0.00239	LSC				atpF-atpH	0.00416	LSC
clpP	0.00057	LSC				atpB-rbcL	0.0045	LSC
ndhB	0.00031	IR				accD-psaI	0.00675	LSC
ndhA	0.00233	SSC				psaC-ndhE	0.0121	SSC
ndhI	0.00117	SSC				petB-petD	0.00727	LSC
ndhH	0.00177	SSC				rrn5-trnR	0	IR
ndhF	0.00375	SSC				trnG-trnR	0.01852	LSC
ndhE	0.00202	SSC				trnG-trnfM	0.01188	LSC
ndhD	0.00347	SSC				trnM-atpE	0.003	LSC
ccsA	0.00245	SSC				trnR-trnN	0.00722	IR
rps15	0.00307	SSC				trnV-rrn16	0.00194	IR
ycf1	0.00691	SSC-IRb				rrn16-trnI	0.00179	IR
						atpI-rps2	0.01	LSC

## Sheet: Variability sites
Table S4 Nucleotide diversity (Pi) of coding and non-coding regions.
Gene	Length	Variable sites		Nucleotide diversity (Pi)	Informative sites
		Number	%		Number	%
atpF	630	9	1.43	0.00411	5	0.79
cemA	690	11	1.59	0.00571	8	1.16
accD	1422	30	2.11	0.00424	10	0.7
rpl22	492	12	2.44	0.00592	5	1.02
rbcL	1409	19	1.35	0.00413	12	0.85
matK	1509	40	2.65	0.0051	11	0.73
ycf1	5301	153	2.89	0.00691	78	1.47
trnH-psbA	396	46	11.62	0.03175	28	7.07
ycf4-cemA	903	81	8.97	0.01956	9	0.99
rbcL-accD	675	75	11.11	0.02345	19	2.81
trnE-trnT	604	53	8.77	0.03031	12	1.99
trnG-trnR	200	18	9	0.01852	6	3
