# Supplementary material for: Phylogeny and diversification of genus Sanicula L. (Apiaceae): novel insights from plastid phylogenomic analyses
Source: BMC Plant Biol. 2024 Jan 24;24:70. doi: 10.1186/s12870-024-04750-0 (PMC10807117; doi:10.1186/s12870-024-04750-0)
Supplement: Supplementary file 5 — Additional file 5: Table S5. The plastomes data included in phylogenetic analyses with GenBank accession. [file 12870_2024_4750_MOESM5_ESM.xlsx]

## Sheet: ITS sequence
Table S5 The ITS sequences included in phylogenetic analyses with GenBank accession.
Taxa	sequence type	GenBank Accession
Sanicula astrantiifolia*	ITS	OQ651146
Sanicula chinensis*	ITS	OQ651151
Sanicula caerulescens*	ITS	OQ651150
Sanicula elongata*	ITS	OQ651149
Sanicula giraldii*	ITS	OQ651148
Sanicula hacquetioides*	ITS	OQ651147
Sanicula lamelligera*	ITS	OQ651144
Sanicula orthacantha*	ITS	OQ651143
Sanicula orthacantha var. stolonifera*	ITS	OQ651137
Sanicula oviformis*	ITS	OQ651142
Sanicula pengshuiensis*	ITS	OQ651141
Sanicula rubriflora*	ITS	OQ651140
Sanicula rugulosa*	ITS	OQ651139
Sanicula serrata*	ITS	OQ651138
Sanicula tienmuensis*	ITS	OQ651145
Sanicula canadensis var. canadensis	ITS	MH428049
Sanicula canadensis var. grandis	ITS	MH428050
Sanicula canadensis	ITS	AF031967
Sanicula liberta	ITS	MH428053
Sanicula odorata	ITS	EU070750
Sanicula marilandica	ITS	MH428054
Sanicula smallii	ITS	EU070752
Sanicula trifoliata	ITS	MH428056
Sanicula arguta	ITS	AF031975
Sanicula laciniata	ITS	AF031996
Sanicula purpurea	ITS	AF031971
Sanicula sandwicensis	ITS	AF031969
Sanicula mariversa	ITS	AF031968
Sanicula arctopoides	ITS	AF031972
Sanicula bipinnata	ITS	EU070744
Sanicula crassicaulis	ITS	AF031987
Sanicula saxatilis	ITS	AF032004
Sanicula tracyi	ITS	AF032006
Sanicula tuberosa	ITS	AF032002
Sanicula graveolens	ITS	AF031990
Sanicula peckiana	ITS	AF032001
Sanicula bipinnatifida	ITS	AF031979
Sanicula hoffmannii	ITS	AF031993
Sanicula moranii	ITS	AF032011
Sanicula epipactis	ITS	EU070737
Sanicula elata	ITS	AF031966
Sanicula europaea	ITS	AF031964
Eryngium foetidum*	ITS	OQ651152
Eryngium foetidum	ITS	EU070647
Eryngium planum	ITS	EU070696
Eryngium campestre	ITS	KY053513
Cuminum cyminum	ITS	MW353859
Daucus carota	ITS	ON197189
Torilis scabra	ITS	MH807997
Pternopetalum vulgare	ITS	GQ379329
Anthriscus cerefolium	ITS	MH645766
Cryptotaenia japonica	ITS	MH711328
Cicuta virosa	ITS	OL473017
Hansenia forrestii	ITS	MN049519
Hansenia oviformis	ITS	MT337430
Chuanminshen violaceum	ITS	HQ185256
Pleurospermum franchetianum	ITS	JF977829
Pleurospermum uralense	ITS	JF977839
Bupleurum chinense	ITS	MN414121
Bupleurum falcatum	ITS	GU570605
Bupleurum rockii	ITS	GU269885
Bupleurum yunnanense	ITS	GU269883
Chamaesium wolffianum	ITS	MT827335
Chamaesium thalictrifolium	ITS	MT827591
Chamaesium mallaeanum	ITS	MT678858
Hedera nepalensis var. sinensis	ITS	MH711674
Hedera rhombea	ITS	AB817820
Hedera nepalensis	ITS	GU054637
Hedera helix	ITS	MT276689
Macropanax dispermus	ITS	GU054607
Metapanax delavayi	ITS	AF242232
Kalopanax septemlobus	ITS	MT227737
Schefflera heptaphylla	ITS	KP092540
Schefflera delavayi	ITS	KC952404
Merrilliopanax listeri	ITS	KC952369
Merrilliopanax chinensis	ITS	AY389040
Panax quinquefolius	ITS	MT125992
Panax ginseng	ITS	AF274534
Harmsiopanax ingens	ITS	AY389038
Aralia undulata	ITS	AF273540
The newly sequenced species in this study were marked by star symbol.

## Sheet: plastomes data
Table S5 The plastomes data included in phylogenetic analyses with GenBank accession.
Taxa	sequence type	GenBank Accession
Sanicula astrantiifolia*	plastid	OQ626819
Sanicula astrantiifolia*	plastid	OQ626818
Sanicula chinensis*	plastid	OQ626817
Sanicula caerulescens*	plastid	OQ626824
Sanicula elongata*	plastid	OQ626823
Sanicula giraldii*	plastid	OQ612643
Sanicula hacquetioides*	plastid	OQ626825
Sanicula lamelligera*	plastid	OQ612640
Sanicula orthacantha*	plastid	OQ612639
Sanicula orthacantha var. stolonifera*	plastid	OQ612641
Sanicula oviformis*	plastid	OQ626828
Sanicula pengshuiensis*	plastid	OQ626822
Sanicula rubriflora*	plastid	OQ612642
Sanicula rugulosa*	plastid	OQ626826
Sanicula serrata*	plastid	OQ626821
Sanicula tienmuensis*	plastid	OQ626820
Sanicula orthacantha var. stolonifera	plastid	MT528259
Sanicula orthacantha var. stolonifera	plastid	MT561028
Sanicula rubriflora	plastid	MT528260
Sanicula rubriflora	plastid	MW690208
Sanicula giraldii	plastid	NC_061751
Sanicula giraldii	plastid	MT528256
Sanicula odorata	plastid	NC_061689
Sanicula odorata	plastid	MT528258
Sanicula flavovirens	plastid	NC_061752
Sanicula flavovirens	plastid	MT528257
Eryngium foetidum*	plastid	OQ626827
Eryngium foetidum	plastid	ON149882
Eryngium foetidum	plastid	NC_068234
Eryngium foetidum	plastid	OM307065
Eryngium planum	plastid	MT561039
Eryngium campestre	plastid	OK585059
Cuminum cyminum	plastid	NC_046879
Daucus carota	plastid	DQ898156
Torilis scabra	plastid	MT561029
Pternopetalum vulgare	plastid	MT561032
Anthriscus cerefolium	plastid	NC_015113
Cryptotaenia japonica	plastid	NC_046737
Cicuta virosa	plastid	NC_037711
Hansenia forrestii	plastid	MG197741
Hansenia oviformis	plastid	MZ905354
Chuanminshen violaceum	plastid	KU921430
Pleurospermum franchetianum	plastid	NC_060749
Pleurospermum uralense	plastid	OP672472
Bupleurum chinense	plastid	MT075713
Bupleurum falcatum	plastid	MT075716
Bupleurum rockii	plastid	MW135456
Bupleurum yunnanense	plastid	MW135453
Bupleurum shanianum	plastid	MW135452
Chamaesium wolffianum	plastid	MN119374
Chamaesium thalictrifolium	plastid	MN119372
Chamaesium mallaeanum	plastid	MN119369
Hedera helix	plastid	NC_070394
Hedera nepalensis	plastid	OP546126
Hedera nepalensis var. sinensis	plastid	MK130890
Hedera rhombea	plastid	MT991757
Merrilliopanax listeri	plastid	MK943804
Merrilliopanax chinensis	plastid	MK943803
Metapanax delavayi	plastid	KC456165
Macropanax dispermus	plastid	MK943802
Kalopanax septemlobus	plastid	KC456167
Schefflera heptaphylla	plastid	NC_029764
Schefflera delavayi	plastid	NC_022813
Panax quinquefolius	plastid	KT028714
Panax ginseng	plastid	OL543607
Harmsiopanax ingens	plastid	MK922468
Aralia undulata	plastid	NC_022810
The newly sequenced species in this study were marked by star symbol.
